# Supplementary material for: Microbiota-Based Intervention Alleviates High-Fat Diet Consequences Through Host-Microbe Environment Remodeling
Source: Nutrients. 2025 Apr 22;17(9):1402. doi: 10.3390/nu17091402 (PMC12073166; doi:10.3390/nu17091402)
Supplement: Supplementary file 1 [file nutrients-17-01402-s001.zip]

Archive with 1 entries (1 files):
- nutrients-3589964-supplementary.pdf
